# Supplementary material for: Nasal Cytology Changes in Head and Neck Cancer Treatment: A Systemic Review
Source: Diagnostics (Basel). 2023 Jul 26;13(15):2480. doi: 10.3390/diagnostics13152480 (PMC10417495; doi:10.3390/diagnostics13152480)
Supplement: Supplementary file 1 [file diagnostics-13-02480-s001.zip]

Archive with 1 entries (1 files):
- diagnostics-2416262-supplementary.pdf
